# Supplementary material for: Sleep-driven prefrontal cortex coordinates temporal action and multimodal integration
Source: Mol Brain. 2025 Jan 23;18:4. doi: 10.1186/s13041-025-01175-0 (PMC11755950; doi:10.1186/s13041-025-01175-0)
Supplement: Supplementary file 1 — Additional file 1. [file 13041_2025_1175_MOESM1_ESM.xlsx]

## Sheet: Fig. 1b
		% full succesful behavior
	Day7	28	24	35	30	30	39	29
	Day8	51	40	52	40	42	66	48
	Day9	70	67	61	40	55	57	47
	Day10	59	75	80	72	72	54	62
		Total number of rewards
	Day7	24	27	41	24	38	60	41
	Day8	109	116	101	111	108	188	122
	Day9	124	150	169	81	92	196	118
	Day10

## Sheet: Fig. 1c
		% full succesful behavior
	Day7	12.7907	16.1538	23.5714	29.9435	14.0845
	Day7+90	24.5455	25.9542	29.2929	59.4017	24.0602
	Day8	46.0177	34.9112	35.2273	51.8519	45.1104
	Day9	55.2174	39.9371	57.3991	62.2478	53.0435
		Total number of rewards
	Day7	11	21	33	53	20
	Day7+90	27	34	29	139	32
	Day8	52	59	62	140	143
	Day9	127	127	128	216	183

## Sheet: Fig. 1d
		% full succesful behavior
	Day7	33.6538	40	17.9856	6.875
	Day8	36.5517	18.4729	6.6421	1.5444
	Day9	47.7273	40.5405	56.6474	26.7081
	Day10	68.6154	45.6825	52.0492	40.9836
		Total number of rewards
	Day7	35	58	25	11
	Day8	53	75	18	4
	Day9	126	135	98	43
	Day10	223	164	127	100

## Sheet: Fig. 1e
		% full succesful behavior
		Control							Rest Only							Sleep Deprivation
	Session 1	28	24	35	30	30	39	29.078	12.7907	16.1538	23.5714	29.9435	14.0845			33.6538	40	17.9856	6.875
	Session 2	51	40	52	40	42	66	48.0315	24.5455	25.9542	29.2929	59.4017	24.0602			36.5517	18.4729	6.6421	1.5444
		Total number of rewards
		Control							Rest Only							Sleep Deprivation
	Session 1	24	27	41	24	38	60	41	11	21	33	53	20			35	58	25	11
	Session 2	109	116	101	111	108	188	122	27	34	29	139	32			53	75	18	4

## Sheet: Fig. 1g
		Control			Task rule
		8.75	9.17	7.76	29.32	28.47	22.96

## Sheet: Fig. 1i
			Saline Group								CNO Group
		Day7	46.0227	16.541	31.3953	45.4106	24.1379	34.1463			28.8591	22.561	23.622	14.8148	3.5294	5.1724
		Day8	67.5545	51.301	49.5238	50.1312	37.2642	52.8395			24.9221	19.2982	35.4949	26.6667	1.2346	0
			Saline Group								CNO Group
		Day7	83	22	54	94	21	98			43	37	30	16	3	3
		Day8	220	138	156	191	79	214			80	66	104	20	1	0
