# Supplementary material for: Sleep-driven prefrontal cortex coordinates temporal action and multimodal integration
Source: Mol Brain. 2025 Jan 23;18:4. doi: 10.1186/s13041-025-01175-0 (PMC11755950; doi:10.1186/s13041-025-01175-0)
Supplement: Supplementary file 2 — Additional file 2. [file 13041_2025_1175_MOESM2_ESM.xlsx]

## Sheet: Statistics
Supplementary Data 1 | Statistical analysis details
Fig. #	Sample size (n)	Statistical test	F value	P value	Post-hoc P value & Confidence interval (CI)
Fig. 1b left panel	n=7 normal sleep	Repeated measures one-way ANOVA with Šidák`s multiple comparison post hoc test	Days "F (1.919, 11.51) = 20.76" Individuals "F (6, 18) = 0.7981"	P=0.0002 P=0.5838	7 vs. 8 P=0.0013
Fig. 1b right panel	n=7 normal sleep	Repeated measures one-way ANOVA with Šidák`s multiple comparison post hoc test	Days "F (1.325, 7.950) = 13.18" Individuals "F (6, 18) = 0.8683"	P=0.0049 P=0.5366	7 vs. 8 P=0.0002
Fig. 1c left panel	n=5 Rest only	Repeated measures one-way ANOVA with Šidák`s multiple comparison post hoc test	Days "F (1.912, 7.647) = 28.41" Individuals "F (4, 12) = 8.644"	P=0.0003 P=0.0016	7 vs. 7+90mins P=0.7240
Fig. 1c right panel	n=5 Rest only	Repeated measures one-way ANOVA with Šidák`s multiple comparison post hoc test	Days "F (1.325, 7.950) = 13.18" Individuals "F (6, 18) = 0.8683"	P<0.0001 P=0.0077	7 vs. 7+90mins P=0.0525
Fig. 1d left panel	n=4 Sleep deprived	Repeated measures one-way ANOVA with Šidák`s multiple comparison post hoc test	Days "F (1.891, 5.673) = 12.82" Individuals "F (3, 9) = 6.110"	P=0.0082 P=0.0149	7 vs. 8 P=0.7061
Fig. 1d right panel	n=4 Sleep deprived	Repeated measures one-way ANOVA with Šidák`s multiple comparison post hoc test	Days "F (1.468, 4.405) = 28.30" Individuals "F (3, 9) = 9.842"	P=0.0036 P=0.0033	7 vs. 8 P=0.9865
Fig. 1e left panel	n=7 normal sleep n=5 Rest only n=4 Sleep deprived	Repeated measures two-way ANOVA with Šidák`s multiple comparison post hoc test	Interaction: F (2, 13) = 14.06 Time: F (1, 13) = 12.41 Groups: F (2, 13) = 5.225	P=0.0006 P=0.0037 P=0.0216	Session 1 Control vs. Rest Only P=0.1712 Control vs. Sleep Deprivation P=0.6243 Session 2 Control vs. Rest Only P=0.0434 Control vs. Sleep Deprivation P=0.0001
Fig. 1e right panel	n=7 normal sleep n=5 Rest only n=4 Sleep deprived	Repeated measures two-way ANOVA with Šidák`s multiple comparison post hoc test	Interaction:F (2, 13) = 15.66 Time: F F (1, 13) = 35.34 Groups: F (2, 13) = 5.260	P=0.0003 P<0.0001 P=0.0212	Session 1 Control vs. Rest Only P=0.8411 Control vs. Sleep Deprivation P=0.9665 Session 2 Control vs. Rest Only P=0.0006 Control vs. Sleep Deprivation P=0.0001
Fig. 1g	n=3 control n=3 Task rule	Unpaired t-test two-tailed	t=9.012, df=4	P=0.0008	…...............................
Fig. 1i left panel	n=6 Saline n=3 CNO	Repeated measures two-way ANOVA with Šidák`s multiple comparison post hoc test	Interaction: "F (1, 10) = 10.57" Session: "F (1, 10) = 14.67" Groups:"F (1, 10) = 16.24"	P=0.0087 P=0.0033 P=0.0024	7 P=0.0464 8 P=0.0001
Fig. 1i right panel	n=6 Saline n=3 CNO	Repeated measures two-way ANOVA with Šidák`s multiple comparison post hoc test	Interaction: "F (1, 10) = 24.58" Session: "F (1, 10) = 60.66" Groups:"F (1, 10) = 14.11"	P=0.0006 P<0.0001 P=0.0037	7 P=0.1843 8 P<0.0001
